# Supplementary material for: Cortical thickness subtypes in cognitively unimpaired individuals: Differential network and transcriptomic vulnerability to cortical thinning
Source: Alzheimers Dement. 2025 Oct 14;21(10):e70762. doi: 10.1002/alz.70762 (PMC12519513; doi:10.1002/alz.70762)
Supplement: Supplementary file 2 — Supporting Information [file ALZ-21-e70762-s003.csv]

gene	GWAS	gwas_overlap
FNBP4	AD
MYBPC3	AD
ACP2	AD
PTPRJ	AD
CELF1	AD
C1QTNF4	AD
MADD	AD
PICALM	AD
RIN3	AD
ADAM10	AD
LACTB	AD
HSD3B7	AD
KAT8	AD
RNF40	AD
ZNF668	AD
VKORC1	AD
STX4	AD
CCDC189	AD
FAM171A2	AD
ITGA2B	AD
LINC02210	AD
KANSL1.AS1	AD
LRRC37A4P	AD
MAPK8IP1P2	AD
KANSL1	AD
PLEKHM1	AD
ARL17A	AD
CAMTA2	AD
KIF1C	AD
RABEP1	AD
RAD51C	AD
TRIM37	AD	AD,GIGASTROKE
TSPOAP1.AS1	AD	AD,GIGASTROKE
RNF43	AD
CNN2	AD
WDR18	AD
POLR2E	AD
ARHGAP45	AD
PVR	AD
CEACAM19	AD
BCL3	AD
NECTIN2	AD
BCAM	AD
TOMM40	AD	AD,PCA
APOC1	AD
CLPTM1	AD
GEMIN7	AD
DGKQ	AD
SLC26A1	AD
ZBTB12	AD
BTNL2	AD
HLA.DRB1	AD
HLA.DRB5	AD
MICB	AD
HLA.DQB1	AD
HLA.DPB2	AD
HLA.DQB2	AD
LY6G5B	AD
HLA.DOB	AD
ADCY10P1	AD
AP4M1	AD
PMS2P1	AD
MOSPD3	AD
GIGYF1	AD
STAG3L5P	AD
ZYX	AD
TAS2R60	AD
TAF6	AD
TRIM4	AD
CNPY4	AD
LAMTOR4	AD
STAG3	AD
PLEC	AD
CYC1	AD
CPSF1	AD
EPHX2	AD
TP53INP1	AD
ECHDC3	AD
FBXO33	AD
PHOSPHO1	AD
ABHD17A	AD
PLAUR	AD
ZNF230	AD
ZNF222	AD
ZNF223	AD
ZNF234	AD
ZNF285	AD
CEACAM20	AD
IGSF23	AD
RELB	AD
CLASRP	AD
PPP1R37	AD
MARK4	AD
TRAPPC6A	AD
BLOC1S3	AD
EXOC3L2	AD
CKM	AD
ERCC1	AD
OPA3	AD
GPR4	AD
EML2	AD
NGEF	AD
HS3ST1	AD
RASA1	AD
TSPO2	AD
TREML1	AD
NCR2	AD
SNX31	AD
FDFT1	AD
SCARA3	AD
BIN1	AD
INPP5D	AD
TREM2	AD
CD2AP	AD
EPDR1	AD
SPDYE3	AD
EPHA1	AD
PTK2B	AD
CLU	AD
USP6NL	AD
SPI1	AD
MS4A4A	AD
EED	AD
SORL1	AD
FERMT2	AD
SLC24A4	AD
SPPL2A	AD
MINDY2	AD
APH1B	AD
BCKDK	AD
IL34	AD
PLCG2	AD
WNT3	AD
ABI3	AD
TSPOAP1	AD
ACE	AD
ABCA7	AD
ADAMTS1	AD
SORT1	AD
ADAM17	AD
PRKD3	AD
NCK2	AD
WDR12	AD	AD,GIGASTROKE
IDUA	AD
ANKH	AD
COX7C	AD
TNIP1	AD
RASGEF1C	AD
HS3ST5	AD
UMAD1	AD
ICA1	AD
TMEM106B	AD	AD,LATE
JAZF1	AD
SEC61G	AD
CTSB	AD
SHARPIN	AD
ABCA1	AD	AD,PCA
ANK3	AD
TSPAN14	AD
BLNK	AD
PLEKHA1	AD
TPCN1	AD
SNX1	AD
CTSH	AD
DOC2A	AD
MAF	AD
FOXF1	AD
WDR81	AD
MYO15A	AD
GRN	AD	AD,LATE
KLF16	AD
SIGLEC11	AD
RBCK1	AD
SLC2A4RG	AD
APP	AD
APOE	AD	AD,cSVD_WMH_Persyn
CD33	AD
MAPT	AD
DENND1B	cSVD_WMH_Persyn
EFEMP1	cSVD_WMH_Persyn
NBEAL1	cSVD_WMH_Persyn	cSVD_WMH_Persyn,GIGASTROKE
KLHL24	cSVD_WMH_Persyn
ZNF474	cSVD_WMH_Persyn	cSVD_WMH_Persyn,GIGASTROKE
PLEKHG1	cSVD_WMH_Persyn
ZAN	cSVD_WMH_Persyn
SH3PXD2A	cSVD_WMH_Persyn
COL4A2	cSVD_WMH_Persyn
EVL	cSVD_WMH_Persyn
MTFMT	cSVD_WMH_Persyn
C16orf95	cSVD_WMH_Persyn
EPN2	cSVD_WMH_Persyn
NMT1	cSVD_WMH_Persyn
DCAKD	cSVD_WMH_Persyn
TRIM65	cSVD_WMH_Persyn
APOE	cSVD_WMH_Persyn	AD,cSVD_WMH_Persyn
IFITM1	cSVD_WMH_Persyn
IFITM3	cSVD_WMH_Persyn
DOCK8	cSVD_WMH_Persyn
DLGAP1	cSVD_WMH_Persyn
COLEC12	cSVD_WMH_Persyn
DUSP22	cSVD_WMH_Persyn
TYRP1	cSVD_WMH_Persyn
DMRT2	cSVD_WMH_Persyn
SMARCA2	cSVD_WMH_Persyn
PTPRD	cSVD_WMH_Persyn
GPN3	GIGASTROKE
ALDH2	GIGASTROKE
TMEM116	GIGASTROKE
MAPKAPK5.AS1	GIGASTROKE
LRCH1	GIGASTROKE
FES	GIGASTROKE
FURIN	GIGASTROKE
TRIM37	GIGASTROKE	AD,GIGASTROKE
TSPOAP1.AS1	GIGASTROKE	AD,GIGASTROKE
SLC44A2	GIGASTROKE
CARF	GIGASTROKE
FAM117B	GIGASTROKE
WDR12	GIGASTROKE	AD,GIGASTROKE
NBEAL1	GIGASTROKE	cSVD_WMH_Persyn,GIGASTROKE
TRPC4AP	GIGASTROKE
GGT7	GIGASTROKE
EIF6	GIGASTROKE
CPNE1	GIGASTROKE
CYP4V2	GIGASTROKE
TLR3	GIGASTROKE
TAP1	GIGASTROKE
PSMB8	GIGASTROKE
PSMB9	GIGASTROKE
NOS3	GIGASTROKE
SURF1	GIGASTROKE
GRK5	GIGASTROKE
CUX2	GIGASTROKE
ATXN2	GIGASTROKE
NAA25	GIGASTROKE
PTPN11	GIGASTROKE
PDE3A	GIGASTROKE
NR2F2	GIGASTROKE
ZCCHC14	GIGASTROKE
JPH3	GIGASTROKE
LDLR	GIGASTROKE
ZNF474	GIGASTROKE	cSVD_WMH_Persyn,GIGASTROKE
FOXF2	GIGASTROKE
CDK6	GIGASTROKE
CNTLN	GIGASTROKE
CDKN2A	GIGASTROKE
GRN	LATE	AD,LATE
TMEM106B	LATE	AD,LATE
ABCC9	LATE
KCNMB2	LATE
TOMM40	PCA	AD,PCA
ZAP70	PCA
PUS1	PCA
ABCA1	PCA	AD,PCA
MAP2K5	PCA
ANGPT4	PCA
ARIH1	PCA
FAM83E	PCA
GPBP1	PCA
SEMA3C	PCA
