# Supplementary material for: Cortical thickness subtypes in cognitively unimpaired individuals: Differential network and transcriptomic vulnerability to cortical thinning
Source: Alzheimers Dement. 2025 Oct 14;21(10):e70762. doi: 10.1002/alz.70762 (PMC12519513; doi:10.1002/alz.70762)
Supplement: Supplementary file 3 — Supporting Information [file ALZ-21-e70762-s004.csv]

region	pvalue_interact	sub1_pvalue	sub2_pvalue
7Networks_RH_Vis_1	0.112943515	0.5162136875786530000	0.0683106457558470000
7Networks_RH_Vis_2	0.531052689	0.00013249	3.21807E-05
7Networks_RH_Vis_3	0.829525658	0.1840867223222480000	0.1174571273267650000
7Networks_RH_Vis_4	7.6E-11	2.6E-17	0.1779421918514370000
7Networks_RH_Vis_5	0.126223397	0.0113915778639283000	0.2051259235920690000
7Networks_RH_Vis_6	0.013677743	7.48032E-11	6.53186E-07
7Networks_RH_Vis_7	0.001126916	9.54756E-07	0.0875994572537764000
7Networks_RH_Vis_8	2.46326E-05	6.76453E-11	0.006113587
7Networks_RH_SomMot_1	0.912781164	4.80547E-09	2.192E-16
7Networks_RH_SomMot_2	0.334373181	0.1093603983241080000	5.90499E-05
7Networks_RH_SomMot_3	0.24878855	0.0754662124915772000	9.71844E-06
7Networks_RH_SomMot_4	0.055524514	5.64089E-06	0.000864788
7Networks_RH_SomMot_5	0.788857197	0.6017673906037050000	0.1018260763725700000
7Networks_RH_SomMot_6	4.69498E-06	0.004851298	5.71927E-05
7Networks_RH_SomMot_7	0.797167924	0.8007995796489190000	0.9593062287458250000
7Networks_RH_SomMot_8	0.002295692	0.0908111914609286000	0.005413747
7Networks_RH_DorsAttn_Post_1	0.014150597	8.62534E-05	0.1157505232114840000
7Networks_RH_DorsAttn_Post_2	0.298718753	0.000319191	0.002292077
7Networks_RH_DorsAttn_Post_3	0.084612944	0.0154315263731286000	0.5243023340278940000
7Networks_RH_DorsAttn_Post_4	0.070567476	0.003058215	0.1646497993925410000
7Networks_RH_DorsAttn_Post_5	0.143545963	0.1905765611646930000	0.4408308492705590000
7Networks_RH_DorsAttn_PrCv_1	0.678391497	0.005516739	1.58359E-05
7Networks_RH_DorsAttn_FEF_1	0.000449359	0.1074566664128060000	4.89908E-05
7Networks_RH_SalVentAttn_TempOccPar_1	0.002463934	1.75882E-05	0.3046750301801170000
7Networks_RH_SalVentAttn_TempOccPar_2	0.529024008	0.0258844097848820000	0.0366768059052130000
7Networks_RH_SalVentAttn_FrOperIns_1	0.006722383	0.2473020142228570000	0.001782481
7Networks_RH_SalVentAttn_Med_1	0.979278786	0.8252831198940280000	0.9538609679026170000
7Networks_RH_SalVentAttn_Med_2	0.160317582	0.4728699494779420000	0.1141125891305530000
7Networks_RH_Limbic_OFC_1	0.036394409	0.9243277322287930000	0.000136701
7Networks_RH_Limbic_TempPole_1	0.001886383	0.0282753987864674000	0.0265122122783430000
7Networks_RH_Cont_Par_1	0.181405404	0.003704172	0.0812441442355780000
7Networks_RH_Cont_Par_2	0.143593334	0.00023703	0.008303943
7Networks_RH_Cont_PFCl_1	0.255271409	0.0687323609709993000	0.3781298101273280000
7Networks_RH_Cont_PFCl_2	0.191171912	0.000827622	0.0282692151758030000
7Networks_RH_Cont_PFCl_3	0.409983618	0.1579609101315330000	0.4288208269961950000
7Networks_RH_Cont_PFCl_4	0.193932007	0.9622144062212560000	0.0359238337171737000
7Networks_RH_Cont_Cing_1	0.632496385	0.4342437251496100000	0.9676830415937650000
7Networks_RH_Cont_PFCmp_1	0.143942562	0.3617749374835680000	0.3918626178711480000
7Networks_RH_Cont_pCun_1	0.00482969	1.3194E-07	0.0242370700237101000
7Networks_RH_Default_Par_1	0.013314868	8.01467E-05	0.2057726991979680000
7Networks_RH_Default_Temp_1	0.655443744	0.8500726222116220000	0.8327812810908300000
7Networks_RH_Default_Temp_2	0.021884753	0.000896774	9.433E-16
7Networks_RH_Default_Temp_3	0.006848901	8.56695E-08	0.0123323920051709000
7Networks_RH_Default_PFCv_1	0.701838982	0.5086779272384500000	0.1357858745219200000
7Networks_RH_Default_PFCv_2	0.500867959	0.2117185904082630000	0.3248490538172880000
7Networks_RH_Default_PFCdPFCm_1	2.01633E-05	0.4103007280538030000	1.6635E-08
7Networks_RH_Default_PFCdPFCm_2	0.170034124	0.9556229913069100000	0.0151760970877015000
7Networks_RH_Default_PFCdPFCm_3	0.01267225	0.8660223289934350000	6.85621E-06
7Networks_RH_Default_pCunPCC_1	0.001848573	3.09437E-07	0.0998670313700668000
7Networks_RH_Default_pCunPCC_2	0.009333603	0.000152388	0.4443547510933190000
7Networks_LH_Vis_1	0.84712275	0.0857272704556720000	0.0341514106896807000
7Networks_LH_Vis_2	0.265236447	0.004564086	0.0290219007258255000
7Networks_LH_Vis_3	0.015540485	0.0428662531920204000	1.77978E-10
7Networks_LH_Vis_4	1.00749E-07	1.54767E-08	0.6098509122366330000
7Networks_LH_Vis_5	6.09109E-07	1.07527E-07	0.6496420928545860000
7Networks_LH_Vis_6	0.078742978	9.41362E-05	0.004857744
7Networks_LH_Vis_7	0.066170448	5.79879E-08	8.92267E-06
7Networks_LH_Vis_8	0.322775542	0.000840593	0.00050667
7Networks_LH_Vis_9	0.017393948	2.62981E-05	0.0121051620253493000
7Networks_LH_SomMot_1	0.933080842	1.0707E-06	2.91377E-11
7Networks_LH_SomMot_2	0.720993914	0.000156347	1.68051E-05
7Networks_LH_SomMot_3	0.077613974	0.008303168	0.6233935633499850000
7Networks_LH_SomMot_4	0.67698968	0.0207477295404058000	1.21216E-05
7Networks_LH_SomMot_5	7.72283E-05	0.004307695	0.002715114
7Networks_LH_SomMot_6	0.000153612	0.002280544	0.0248885653404370000
7Networks_LH_DorsAttn_Post_1	0.144106656	0.4945330356005310000	0.1408007243039120000
7Networks_LH_DorsAttn_Post_2	0.433200495	0.0627753246658141000	0.1558394894552500000
7Networks_LH_DorsAttn_Post_3	0.317684834	0.2327937800408110000	0.000747976
7Networks_LH_DorsAttn_Post_4	0.741282956	0.3445427604303120000	0.1895057080394110000
7Networks_LH_DorsAttn_Post_5	0.6048418	0.1643657897796790000	0.2115939597567360000
7Networks_LH_DorsAttn_Post_6	0.261946954	0.2945211802333010000	0.3803883063761850000
7Networks_LH_DorsAttn_PrCv_1	0.37261422	0.3479552889503230000	0.001562941
7Networks_LH_DorsAttn_FEF_1	2.41092E-05	0.000487562	0.0130775700599551000
7Networks_LH_SalVentAttn_ParOper_1	0.275783753	0.0189310224493388000	0.1590759784005830000
7Networks_LH_SalVentAttn_FrOperIns_1	0.000693332	0.7090733536490600000	3.22495E-08
7Networks_LH_SalVentAttn_FrOperIns_2	0.917154611	0.8269558682873670000	0.5355936407201540000
7Networks_LH_SalVentAttn_PFCl_1	0.002944028	0.4603408858869370000	0.001496079
7Networks_LH_SalVentAttn_Med_1	0.083796034	0.9302760938505670000	0.0148725645928733000
7Networks_LH_SalVentAttn_Med_2	0.350601328	0.9063303919825550000	0.2282118222860930000
7Networks_LH_SalVentAttn_Med_3	0.060205032	0.3907956441767080000	0.0519558437514963000
7Networks_LH_Limbic_OFC_1	0.015266891	0.7898787074628770000	6.26434E-05
7Networks_LH_Limbic_TempPole_1	7.03273E-05	0.000583242	0.0832138317964861000
7Networks_LH_Limbic_TempPole_2	0.86529453	0.7741211906261930000	0.7498878926151920000
7Networks_LH_Cont_Par_1	0.56536295	0.2094165137398160000	0.001686365
7Networks_LH_Cont_PFCl_1	0.034034498	0.0814673635430089000	0.3705289749011380000
7Networks_LH_Cont_pCun_1	0.161560918	0.000204146	0.004415432
7Networks_LH_Cont_Cing_1	0.440338826	0.6707635483291490000	0.5834213209035030000
7Networks_LH_Default_Temp_1	0.064599756	0.0765307196416393000	2.01614E-08
7Networks_LH_Default_Temp_2	0.068841646	1.33897E-05	0.004684971
7Networks_LH_Default_Par_1	0.275307612	4.34143E-07	4.56436E-07
7Networks_LH_Default_Par_2	0.144833868	1.04415E-05	2.37275E-05
7Networks_LH_Default_PFC_1	0.011459123	0.00202919	0.8882448370849530000
7Networks_LH_Default_PFC_2	0.000290513	0.000199786	0.6987177479299460000
7Networks_LH_Default_PFC_3	0.457875336	0.4159932601419430000	0.0457109559226258000
7Networks_LH_Default_PFC_4	0.008862562	0.2280067841344950000	0.0273045289859934000
7Networks_LH_Default_PFC_5	0.252521416	0.0168820761131055000	0.3564582693841950000
7Networks_LH_Default_PFC_6	0.60483875	0.1260236982899830000	0.0129112628440964000
7Networks_LH_Default_PFC_7	0.192922023	0.4044220869849090000	0.1390809654373640000
7Networks_LH_Default_pCunPCC_1	0.445499996	0.0429685596314920000	8.63525E-06
7Networks_LH_Default_pCunPCC_2	0.515953824	0.0763643079186480000	0.1981512141749670000
